# Supplementary material for: Lasso Proteins—Unifying Cysteine Knots and Miniproteins
Source: Polymers (Basel). 2021 Nov 18;13(22):3988. doi: 10.3390/polym13223988 (PMC8621785; doi:10.3390/polym13223988)
Supplement: Supplementary file 1 [file polymers-13-03988-s001.zip]

Archive with 3 entries (3 files):
- biblio.bib
- suplement_v4.pdf
- suplement_v4.tex
